# Supplementary material for: Effect of Solution Miscibility on the Morphology of Coaxial Electrospun Cellulose Acetate Nanofibers
Source: Polymers (Basel). 2021 Dec 16;13(24):4419. doi: 10.3390/polym13244419 (PMC8707229; doi:10.3390/polym13244419)
Supplement: Supplementary file 1 [file polymers-13-04419-s001.zip]

Archive with 1 entries (1 files):
- polymers-1471063-supplementary.pdf
